# Supplementary material for: Pan-caspase inhibitor F573 mitigates liver ischemia reperfusion injury in a murine model
Source: PLoS One. 2019 Nov 26;14(11):e0224567. doi: 10.1371/journal.pone.0224567 (PMC6879152; doi:10.1371/journal.pone.0224567)
Supplement: S1 Experimental Dataset — (XLSX) [file pone.0224567.s001.xlsx]

## Sheet: ALT
Sham	Control	F573	Eta + Ana	BMX001
501	30290	3163	5700	12190
550	10640	100	10415	1980
646	10560	18120	3525	17010
583	26230	6930	15380	3600
301	10540	5110	13590	4150
	14160	1770	2630	26490
	9100	8960	4200	8740
	9530	4200	4640	4710
	7820	5230	5000	6020
	13350	7200	6900	3880
	4260	4100	4010	3240
	28590	13490	15200	17670
	15620	4350	32030	7810
	4750	3520	9850	3107
	20800	16450	3650	34415
	19110	10180	20760	6260
	2230	3910	8790	4330
	27950	5410	2720	2880
	17120	8440	8010	30220
	3920	8140	3460	7130

## Sheet: AST
Sham	Control	F573	Eta + Ana	BMX001
373	16670	2950	5290	5850
898	3370	610	3260	1085
965	3920	13620	690	1350
509	15320	2230	8250	730
1054	1820	4770	16020	4520
	6510	1880	700	17080
	4290	5770	1900	4180
	5750	1900	880	2568
	4710	1248	3490	2190
	8400	1830	3100	1290
	2032	1680	2390	730
	1930	4840	9630	24710
	6930	2820	17260	5580
	2850	1630	7390	19840
	15980	13295	2490	20125
	15900	4870	17640	1710
	4870	2310	8530	2081
	1846	6350	2640	2210
	9790	7910	3460	20980
	3530	5530	1223	3370

## Sheet: TUNEL
	First Batch
	Sample Name	Total Nuclei	Tunel+ Nuclei	% Tunel+ Nuclei	Total Area	%Tunel Nuclei Per Unit Area
	M3+L Jan 30 19	36963	23	0.0622244	3.16828e+06	1.96398e-08
	M5 LT Feb 5 19	142813	1202	0.84166	1.0412e+07	8.08358e-08
	M2+L Feb 5 19	84244	127	0.150753	6.13311e+06	2.45801e-08
	M3 LT Jan 28 19	167703	3594	2.14307	2.9148e+07	7.35237e-08
	M2+L Jan 4 19	131764	1694	1.28563	1.03168e+07	1.24616e-07
	M2+L Jan 29 19	66231	43	0.0649243	4.61739e+06	1.40608e-08
	M4+L Nov 2 18	61060	20773	34.0206	3.59787e+06	9.45578e-06
	M4+L Jan 11 19	135100	18293	13.5403	9508814	1.42398e-06
	M1+L Jan 4 19	42009	9975	23.7449	2.35568e+06	1.00798e-05
	M5 LT Jan 29 19	101331	120	0.118424	5.44535e+06	2.17477e-08
	Second Batch
	M2 LT Jan 30 19	102043	15879	15.5611	5.46786e+06	2.84592e-06
	M1+L Jan 28 19	64658	19	0.0293854	6.31273e+06	4.65494e-09
	M2+L Feb 2 19	76271	97	0.127178	7.87006e+06	1.61597e-08
	M3 LT Feb 1 19	83632	34	0.0406543	8.52789e+06	4.76722e-09
	M3+L Jan 4 19	26666	10277	38.5397	4.21413e+06	9.14535e-06
	M4+L Feb 5 19	107169	11252	10.4993	6.55041e+06	1.60285e-06
	M2+L Jan 4 19	127721	4899	3.8357	2.21988e+07	1.72789e-07
	M1 LT Feb 1 19	56591	29	0.0512449	5.0643e+06	1.01188e-08
	M4+L Jan 30 19	80717	1345	1.66632	8.42643e+06	1.97749e-07
	M2+L jan 11 19	131023	11279	8.60841	1.21375e+07	7.09239e-07
	Third Batch
	M3 LT Feb 19/19	103042	42	0.0407601	1.21375e+07	3.35818e-09
	M1 LT Feb 19/19	64484	6	0.00930463	5.84921e+06	1.59075e-09
	M2 Lt Feb 19/19	1033151	23222	2.24769	6.97018e+06	3.22472e-07
	M4 LT Feb 19/19	132216	455	0.344134	6.71219e+06	5.127e-08
	M1 LT Feb 20/19	97681	4784	4.89757	1.02477e+07	4.77918e-07
	M2 LT Feb 20/19	105957	109	0.102872	1.24018e+07	8.29493e-09
	M2 LT Feb 6/19	79527	25	0.0314359	4.22656e+06	7.4377e-09

## Sheet: Histology
Control	F573	Eta + Ana	BMX001
4	1	5	5
4	0	2	0
4	6	6	0
6	4	2	6
6	0	0	6

## Sheet: IFN-Gamma
Control	F573	BMX-001	Eta + Ana
0.143645	0.124308	0.0905204	0.0600874
0.153678	0.161778	0.146714	0.104918
0.123911	0.110699	0.136686	0.138211
0.143997	0.125472	0.135531	0.048705
0.15407	0.13933	0.141715	0.0979307
0.214619	0.135109	0.0967647	0.120039
	0.122367
	0.204467

## Sheet: TNF-alpha
Control	F573	BMX-001	Eta + Ana
6.40476	1.59734	7.56155	1.63139
6.66967	1.6398	1.72688	2.31927
9.33151	1.71841	2.85004	1.74061
3.22201	4.53153	3.14231	1.3346
16.7234	2.11214	2.53194	2.02801
4.85115	1.74916	1.73347	3.24984
	3.40254
	8.7486

## Sheet: IL1B
Control	F573	BMX-001	Eta + Ana
114.735	31.8888	104.49	45.5364
151.28	159.599	103.321	129.672
138.763	171.184	124.254	139.29
180.012	158.511	117.127	29.6841
298.646	112.111	130.249	84.0974
110.757	97.507	172.731	49.0828
	148.938
	98.6922

## Sheet: IL-6
Control	F573	BMX-001	Eta + Ana
177.011	75.0731	117.954	49.9989
123.317	113.694	97.201	45.0362
139.293	129.482	89.312	94.4253
123.898	128.876	102.459	25.9687
193.49	122.22	142.851	41.9308
152.103	116.307	115.581	44.9382
	136.282
	212.677

## Sheet: IL-10
Control	F573	BMX-001	Eta + Ana
2.51088	1.0583	2.05929	0.798646
2.66526	2.82746	1.88497	1.78135
2.76206	1.64885	2.87971	1.86922
2.80139	2.37143	3.50004	1.8997
3.30844	2.86713	2.29692	1.28924
1.77682	3.40907	1.95786	2.26615
	3.55308

## Sheet: KCGRO
Control	F573	BMX-001	Eta + Ana
426.135	43.6547	442.408	73.0587
362.741	100.197	180.665	41.5428
571.58	169.344	260.037	82.5844
186.353	163.054	332.17	15.9444
1056.41	157.316	319.615	59.6095
332.465	221.226	225.716	38.7486
	325.966
	389.998

[truncated: 7 more sheets: IL-4, IL-5, Caspase3 ELISA, MDA Assay, Caspase 3 WB, MPO, F480]
